# Supplementary material for: Nanoscale patterning of collagens in C. elegans apical extracellular matrix
Source: Nat Commun. 2023 Nov 18;14:7506. doi: 10.1038/s41467-023-43058-9 (PMC10657453; doi:10.1038/s41467-023-43058-9)
Supplement: Supplementary file 4 — Supplementary Data 1 [file 41467_2023_43058_MOESM4_ESM.xlsx]

## Sheet: S1. strains
strain #	genotype	Figure	source	notes
CB768	bli-2(e768) II	2C	MRC-LMB
CB769	bli-1(e769) II	1A	CGC
CB1027	bli-2(e1027) II	1A	MRC-LMB	Strong Bli
CB1142	bli-6(e1142) IV		MRC-LMB	Nose Bli
CB1203	bli-1(e1203) II		MRC-LMB	Strong Bli
CB1308	bli-2(e1308ts) II		MRC-LMB	Strong Bli at 25C, maintain at 15C
CB1431	bli-1(e1431) II		MRC-LMB	Bli
CB1610	bli-1(e1610) II		MRC-LMB	Bli
CB771	bli-1(e771) II		MRC-LMB	Bli
CB772	bli-2(e772) II		MRC-LMB	Bli
CB944	bli-1(e944) II	2B	MRC-LMB	Bli
CB976	bli-1(e976) II		MRC-LMB	Bli
CB993	bli-1(e993) II		MRC-LMB	Bli
CZ23819	bli-2(ju1380) II		Laura Toy	Bli
CZ6326	Pnlp-29-GFP(frIs7) IV	1B	Nathalie Pujol
CZ24344	bli-1(e944) II ; Pnlp-29-GFP(frIs7) IV	1B	Laura Toy
CZ24345	bli-2(e768) II ; Pnlp-29-GFP(frIs7) IV	1B	Laura Toy
CZ24356	bli-2(e527ts) II		Laura Toy	Bli at 25C. 2x outcrossed from CB527
CZ24357	bli-6(e519dm) IV		Laura Toy	Dm Bli. 2x outcrossed from CB519
CZ24358	bli-6(e977) IV		Laura Toy	Bli. 2x outcrossed from CB977
CZ24633	bli-1(ju1395) II	1A	Laura Toy	Bli
CZ27054	bli-6(ju1681) IV	1A	Jennifer Gotenstein Adams	1160 bp deletion
CZ27130	bli-1(ju1395) II ; bli-6(ju1681) IV	6A	Sherry Li Zheng
CZ27131	bli-2(ju1380) II ; bli-6(ju1681) IV	6A	Sherry Li Zheng
CZ27473	bli-2(ju1696) II		Jennifer Gotenstein Adams
CZ27591	mNG::bli-1(ju1789) II	3A	Jennifer Gotenstein Adams	mNG is inserted following A106
CZ27593	bli-1::mNG(ju1791) II	S2B	Jennifer Gotenstein Adams	mNG is inserted following Y587
CZ27638	bli-1(ju1395) II ; sqt-3(sc63ts, sd) V	7A	Sherry Li Zheng
CZ27639	bli-1(ju1395) II ; dpy-8(e130) X unc-7(hs10cs) X	7A	Sherry Li Zheng
CZ27640	bli-1(ju1395) II ; lon-3(ok2076) V	7A	Sherry Li Zheng
CZ27641	bli-1(ju1395) II ; dpy-3(e182) X	7A	Sherry Li Zheng
CZ27644	bli-1(ju1395) II ; dpy-17(e1295) III	7A	Sherry Li Zheng
CZ27646	bli-2(ju1380) II ; sqt-3(sc63ts, sd) V	7A	Sherry Li Zheng
CZ27648	bli-2(ju1380) II ; lon-3(ok2076) V	7A	Jennifer Gotenstein Adams
CZ27649	bli-2(ju1380) II ; dpy-3(e182) X	7A	Sherry Li Zheng
CZ27652	bli-2(ju1380) II ; dpy-17(e1295) III	7A	Sherry Li Zheng
CZ28044	mNG::bli-1(ju1789) II ; dpy-13(e184sd) IV	7C	Jennifer Gotenstein Adams
CZ28045	mNG::bli-1(ju1789) II ; dpy-17(e1295) III	7C	Jennifer Gotenstein Adams
CZ28046	mNG::bli-1(ju1789) II ; sqt-3(sc63ts, sd) V	7C	Jennifer Gotenstein Adams
CZ28047	mNG::bli-1(ju1789) II ; lon-3(ok2076) V	7C	Jennifer Gotenstein Adams
CZ28048	mNG::bli-1(ju1789) II ; bli-6(mn4) IV	6D	Jennifer Gotenstein Adams
CZ28049	mNG::bli-1(ju1789) II ; bli-6(ju1681) IV	6C	Jennifer Gotenstein Adams
CZ28127	dpy-5(e61) I ; bli-1(ju1395) II	7A	Jennifer Gotenstein Adams
CZ28128	dpy-5(e61) I ; bli-2(ju1380) II	7A	Jennifer Gotenstein Adams
CZ28130	dpy-5(e61) I ; mNG::bli-1(ju1789) II	7C	Jennifer Gotenstein Adams
CZ28133	mNG::bli-1(ju1789) II ; dpy-3(e182) X	7C	Jennifer Gotenstein Adams
CZ28134	mNG::bli-1(ju1789) II sqt-2(sc3sd) II	7C	Jennifer Gotenstein Adams
CZ28135	bli-1(ju1395) II sqt-2(sc3sd) II	7A	Jennifer Gotenstein Adams
CZ28136	bli-2(ju1380) II sqt-2(sc3sd) II	7A	Jennifer Gotenstein Adams
CZ28137	mNG::bli-1(ju1789) II bli-2(ju1380) II	6B	Jennifer Gotenstein Adams
CZ28138	Pbli-1::GFP + Punc-122::RFP(juEx8098)	S4	Jennifer Gotenstein Adams	Pick Punc-122::RFP
CZ28182	bli-2(ju1697) II		Jennifer Gotenstein Adams	Non-Bli
CZ28285	bli-2::mNG(syb3293) II ; Pbli-1::wrmScarlet::bli-1(juEx8105)	3C	Jennifer Gotenstein Adams	Pick ttx-3-GFP
CZ28286	dpy-13::mNG(syb3318) IV ; Pbli-1::wrmScarlet::bli-1(juEx8105)	3F	Jennifer Gotenstein Adams	Pick ttx-3-GFP
CZ28289	bli-1(ju1395) II bli-2::mNG(syb3293) II	6E	Jennifer Gotenstein Adams
CZ28290	bli-2::mNG(syb3293) II ; bli-6(mn4) IV	6G	Jennifer Gotenstein Adams
CZ28646	bli-1(syb4568) II ; bli-6(ju1681) IV		Jennifer Gotenstein Adams
CZ28647	bli-2::mNG(syb3293) II ; bli-6(ju1681) IV	6F	Jennifer Gotenstein Adams
CZ28718	bli-1(syb4568) II bli-2(ju1697) II		Jennifer Gotenstein Adams	non-Bli
CZ28768	bli-6(ju1681) IV ; col-19::mNG(syb4625) X	S3H	Crisandra Jade Diaz
CZ28769	bli-6(mn4) IV ; col-19::mNG(syb4625) X	S3G	Crisandra Jade Diaz
CZ28770	bli-1(ju1874) II	Table 1	Jennifer Gotenstein Adams
CZ28772	bli-1(ju1395) II ; col-19::mNG(syb4625) X	S3F	Risa Iwazaki
CZ28899	mNG::bli-1(ju1789) II bli-2::HaloTag(syb4687) II	3B, 5B	Erin Jyo
CZ28970	bli-2::HaloTag(syb4687) II ; dpy-9::mNG(syb4549) IV	3E	Erin Jyo
CZ29114	bli-6::mNG::5xFlag(ju1914) IV	4C	Jennifer Gotenstein Adams	mNG inserted at C-terminus
CZ29191	bli-6::mNG::5xFlag(ju1914) IV ; Pbli-1::wrmScarlet::bli-1(juEx8105)	3D	Jennifer Gotenstein Adams	Pick ttx-3-GFP
CZ29307	bli-2::mNG(syb3293) II bli-1(ju1395) II ; dpy-3(e182) X	7B	Jennifer Gotenstein Adams
CZ29309	sqt-2(sc3sd) II bli-2::mNG(syb3293) II bli-1(ju1395) II	7B	Jennifer Gotenstein Adams	Bli fully suppressed by sc3
CZ29415	bli-6(mn4)::mNG::3xFlag(ju1938) IV	S6	Jennifer Gotenstein Adams
MT1655	bli-6(n776dm) IV	2D	CGC	Dominant
PHX3293	bli-2::mNG(syb3293) II	4B, S4B	SunyBiotech
PHX4568	bli-1(syb4568) II		SunyBiotech	Non-Bli
PHX4625	col-19::mNG(syb4625) X	S3E	SunyBiotech
CZ29665	bli-1(ju1972)	Table 1	Pooranachithra Murugesan	Arg75Cys cleavage site mutation
CZ29709	bli-1(ju1980)	Table 1	Pooranachithra Murugesan	139 aa inframe deletion at the 5' end following RXXR cleavage site
XW18042	dpy-7p::DPY-7::sfGFP(qxIs722)	S3A, 5C	Wang Lab via Sundaram Lab
CZ28183	bli-1(ju1395) II ; dpy-7p::DPY-7::sfGFP(qxIs722)	S3B	Jennifer Gotenstein Adams
CZ28184	bli-2(ju1380) II ; dpy-7p::DPY-7::sfGFP(qxIs722)	S3C	Jennifer Gotenstein Adams
CZ28185	bli-6(mn4) IV ; dpy-7p::DPY-7::sfGFP(qxIs722)	S3D	Jennifer Gotenstein Adams
CZ28248	dpy-7::mKate2::SEC::3xMyc(ju1814) X	5E	Jennifer Gotenstein Adams
CZ28247	mNG::bli-1(ju1789) II ; dpy-7::mKate2::SEC::3xMyc(ju1814) X	5F	Jennifer Gotenstein Adams
PHX4583	dpy-3::mNG(syb4583) X	5E	SunyBiotech

## Sheet: S2. primers
CRISPR PRIMERS
Name	Sequence	Oligo Number	Allele made
bli-6 5'arm For	acgttgtaaaacgacggccagtcgccggcaCCTGCTCTGGATGCTGTCTTC	AC4572	ju1670
bli-6 5'arm Rev	CATCGATGCTCCTGAGGCTCCCGATGCTCCTCGTCGGGTTCCGTCCTCAAAG	AC4573	ju1670
bli-6 3'arm For	CGTGATTACAAGGATGACGATGACAAGAGATAAactgttgataattgcattattttatg	AC4574	ju1670
bli-6 3'arm Rev	ggaaacagctatgaccatgttatcgatttctcatccctcccaactattcg	AC4575	ju1670
bli-6 sgRNA4 F	TCACGAGATCCGGTACTGTAGTTTTAGAGCTAGAAATAGCAAGTTAAAATAAG	AC4576	ju1670
bli-6 sgRNA4 R	TACAGTACCGGATCTCGTGACaagacatctcgcaataggag	AC4577	ju1670
bli-1 sgRNA10 F	TGATCTCAACCTTCTTCAGCGTTTTAGAGCTAGAAATAGCAAGTTAAAATAAG	AC4578	ju1676
bli-1 sgRNA10 R	GCTGAAGAAGGTTGAGATCACaagacatctcgcaataggag	AC4579	ju1676
bli-1 5'arm For2	acgttgtaaaacgacggccagtcgccggcaGGAAGAGACGGAGATCCTGG	AC4580	ju1676
bli-1 5'arm Rev2	TCCAGTGAACAATTCTTCTCCTTTACTCATCAGCGGGCGACTTCTTGATG	AC4581	ju1676
bli-1 3'arm For2	CGTGATTACAAGGATGACGATGACAAGAGAAAGAAGGTTGAGATCATCAG	AC4582	ju1676
bli-1 3'arm Rev2	tcacacaggaaacagctatgaccatgttatTTGTTGCATTGGTACGGAAG	AC4583	ju1676
bli-1 sgRNA 13 For	CGTCCAGGAACTAGACCAAGGTTTTAGAGCTAGAAATAGCAAGTTAAAATAAG	AC4584	ju1778
bli-1 sgRNA 13 Rev	CTTGGTCTAGTTCCTGGACGCaagacatctcgcaataggag	AC4585	ju1778
bli-1 5'arm For	acgttgtaaaacgacggccagtcgccggcaCATCCACCTACAGACCACCAC	AC4586	ju1778
5'arm Rev-13-bli-1	TCCAGTGAACAATTCTTCTCCTTTACTCATTCTAGTTCCTGGACGAGGTC	AC4587	ju1778
3'arm For-13-bli-1	CGTGATTACAAGGATGACGATGACAAGAGACCAAGAGGCAATCCATGTG	AC4588	ju1778
bli-1 3'arm Rev	tcacacaggaaacagctatgaccatgttatTGGACAATAACCGCCGTCTG	AC4589	ju1778
bli-2 sgRNA7 For	AGTCCGGATTCAGTAGCAGCGTTTTAGAGCTAGAAATAGCAAGTTAAAATAAG	AC4590	ju1678
bli-2 sgRNA7 Rev	GCTGCTACTGAATCCGGACTCaagacatctcgcaataggag	AC4591	ju1678
bli-2 5'arm For	acgttgtaaaacgacggccagtcgccggcaTGGACGAGAAGGAACTGAATC	AC4592	ju1678
bli-2 5'arm Rev	TCCAGTGAACAATTCTTCTCCTTTACTCATGGACTCGGCATTTGTATTCG	AC4593	ju1678
bli-2 3'arm For	CGTGATTACAAGGATGACGATGACAAGAGAGGATTCAGTAGCAGCAAATCC	AC4594	ju1678
bli-2 3'arm Rev	tcacacaggaaacagctatgaccatgttatCCATCTTTCCCGTCTCTTCC	AC4595	ju1678
bli-1 sgRNA 15 For	AGATTCATCTTCTGCAGCTTGTTTTAGAGCTAGAAATAGCAAGTTAAAATAAG	AC4596	ju1789
bli-1 sgRNA 15 Rev	AAGCTGCAGAAGATGAATCTCaagacatctcgcaataggag	AC4597	ju1789
5'arm For-15-bli-1	acgttgtaaaacgacggccagtcgccggcaaaattcagcgatccttatcc	AC4598	ju1789
mNG 5'Rev-15-bli-1	CATGTTGTCCTCCTCTCCCTTGGAGACCATAGCTTCtGTAGTTGTGGCAGCAG	AC4599	ju1789
3'arm For-15-bli-1	CGTGATTACAAGGATGACGATGACAAGAGAGCAGAAGATGAATCTGGTTAC	AC4600	ju1789
3'arm Rev-15-bli-1	tcacacaggaaacagctatgaccatgttatAATTCTAGGCGATGACGGTG	AC4601	ju1789
bli-1 sgRNA17 For	CGTTCTGAATCGTATCCTCTGTTTTAGAGCTAGAAATAGCAAGTTAAAATAAG	AC4602	ju1791
bli-1 sgRNA17 Rev	AGAGGATACGATTCAGAACGCaagacatctcgcaataggag	AC4603	ju1791
5'arm For-17-bli-1	acgttgtaaaacgacggccagtcgccggcaTCGAGGTCTCAATGGTGGTT	AC4604	ju1791
mNG 5'Rev-17-bli-1	CATGTTGTCCTCCTCTCCCTTGGAGACCATaTAaCCgCgTGGTCTATGTTCCTCTAGGC	AC4605	ju1791
3'arm For-17-bli-1	CGTGATTACAAGGATGACGATGACAAGAGAGATTCAGAACGCGCCGAAGAG	AC4606	ju1791
3'arm Rev-17-bli-1	tcacacaggaaacagctatgaccatgttatAGCTTCCGTTTCATATCGTC	AC4607	ju1791
wrmScarlet For	ATGGTCAGCAAGGGAGAGGC	AC4608	ju1807
wrmScarlet Rev (no stop)	CTTGTAGAGCTCGTCCATTC	AC4609	ju1807
bli-1-Nterm-wrmScarlet For120	ATGAGAGAAGCCGAAGACAACGATCGTGAGAAGAGATCCTATGAGCCTGAAGGCCCTTATCAATCTGAAACCACAACACCTTCAACAACCACTTCAACTGCTGCCACAACTACCGAAGCTATGGTCAGCAAGGGAGAGGC	AC4610	ju1807
bli-1-Nterm-wrmScarlet Rev120	actaaaacttttatgtgtacCTTGGATAGTTCTGGGCATGGTCGGTGGTTCTGGTTTTCTAGGTCTTGAAGATGGTGGTCCATTATCATTCACAAAATCGTAACCAGATTCATCTTCTGCCTTGTAGAGCTCGTCCATTC	AC4611	ju1807
bli-1 v15 crRNA	AGATTCATCTTCTGCAGCTT	AC4612	ju1807
dpy-7 sgRNA1 For	GGTTATTCTGGTGGTGGTTAGTTTTAGAGCTAGAAATAGCAAGTTAAAATAAG	AC4613	ju1814
dpy-7 sgRNA1 Rev	TAACCACCACCAGAATAACCCaagacatctcgcaataggag	AC4614	ju1814
dpy-7 C-mKate 5' For	acgttgtaaaacgacggccagtcgccggcaGATCCAGAACCAGCATTCCCATGCG	AC4615	ju1814
dpy-7 C-mKate 5' Rev	CATCGATGCTCCTGAGGCTCCCGATGCTCCACCACCAGAATAACCACCAC	AC4616	ju1814
dpy-7 C-mKate 3' For	GAGCAGAAGTTGATCAGCGAGGAAGACTTGGGTTATGGAAAGAAATAAatc	AC4617	ju1814
dpy-7 C-mKate 3' Rev	ggaaacagctatgaccatgttatcgatttctagaacccactaatggtcga	AC4618	ju1814
Genotyping primers
Name	Sequence	Oligo Number	Allele
bli-1 ju1395 For	GAATCAGCCAGAGTATGAGG	AC4527	ju1395
bli-1 ju1395 Rev	CGGGAAATCCCTTCATGTCTTCG	AC4528	ju1395
bli-2 ju1380 For	ACCATGTTACGATTGCCCTGT	AC4529	ju1380
bli-2 ju1380 Rev	CCCGTCAGGTCCTGGTAATC	AC4530	ju1380
bli-6 For	aATGGAGGTGGAGACTCGTG	AC4099	ju1681
bli-6 Rev	tcatccctcccaactattcg	AC4100	ju1681
lon-3 Rev1	GTCACGCGTTGGGCACTTAC	AC4531	ok2076
lon-3 For1	ccttatcgtttcgtctacgttgca	AC4532	ok2076
lon-3 For2	AGAGCAAGGACCGGATGGTG	AC4533	ok2076
oPM27_bli-1_SNP_For	gagttattgttctagacata		ju1972
oPM28_bli-1_SNP_ Rev	AAAATCGTAACCAGATTCAT		ju1972
oPM37_bli-1_ID For 1	GCCGAAGACAACGATCGTGAGAAGAGATCC		ju1980
oPM39_bli-1_ID Rev 1	TCCATCTGATGTTGGAGGCACTGGTCTCGA		ju1980
Sequencing Primers		Oligo Number
yj11620-bli-1 F1	gcattacctcgttccgtttt	YJ11620
yj11621-bli-1 R1	ccgatttggcttctctcgta	YJ11621
yj11622-bli-1 F2	tcgaggtctcaatggtggtt	YJ11622
yj11636-bli-1 R2	cataagatggctgacgacga	YJ11636
yj11667-bli-1 F3	accgtacaatccacctcagc	YJ11667
yj11683-bli-1 F4	accatgcccagaactatcca	YJ11683
yj11855-bli-1 e944 R	gctgaggtggattgtacggt	YJ11855
yj11889-bli-1 crispr R2	tttcaaaacgtcgcagatca	YJ11889
bli-1 CRISPR F15	atccacaacgctactccgtc	AC4560
bli-1 syb4568 For	gagttagagaaccaccacca	AC4554
bli-1 F5	CAAGACGGAAGCCCAGGAAT	AC4556
yj11623-bli-2 F1	gcagtggctattaaggtgacg	YJ11623
yj11624-bli-2 R1	acagtacgcggaagaaatgg	YJ11624
yj11441-bli-6 F1	acagcgcatcggttagaatc	YJ11441
yj11442-bli-6 R1	tggtggcagatgtctttcat	YJ11442
bli-6 For3	TGGAGTAGCTGGACTTCCTG	AC4525
Cloning Primers		Oligo Number
Pbli-1 A primer (v2)	CTGCCAGACGTCACGTTCAAG	AC4549
Pbli-1 B primer	AGTCGACCTGCAGGCATGCAAGCTAACCATgatgaggttagatcac	AC4550

## Sheet: S3. plasmids
pCZ#	Plasmid name	guide sequence	Alleles constructed
1008	bli-1 sgRNA1	cacacaactctccgcagtct	ju1395
1009	bli-1 sgRNA2	cccaatccggtcttgtaggt	ju1395
1010	bli-1 sgRNA3	aaaaccgcagaagataaggt	ju1395
1011	bli-1 sgRNA4	tttcccggccgaggtatatc	ju1395
1012	bli-2 sgRNA3	cttccgcgtactgttctatc	ju1380
1013	bli-2 sgRNA4	atcttcacggcttggaggta	ju1380
1014	bli-2 sgRNA5	aacaacagcagtggctatta	ju1380, ju1696, ju1697
1015	bli-2 sgRNA6	tcagaaagtagaagacatct	ju1380, ju1696, ju1697
1016	bli-1 sgRNA10	TGATCTCAACCTTCTTCAGC	ju1676
1017	bli-1 sgRNA12	TGCCGAGTATAGTTTGGCTG
1018	bli-1 sgRNA13	CGTCCAGGAACTAGACCAAG	ju1778
1019	bli-1 sgRNA15	AGATTCATCTTCTGCAGCTT	ju1789
1020	bli-1 sgRNA17	CGTTCTGAATCGTATCCTCT	ju1791
1021	bli-2 sgRNA7	GCTGCTACTGAATCCGGACT	ju1678, ju1696, ju1697
1022	bli-2 sgRNA8	ttcattgttataattattgg
1023	bli-2 sgRNA10	GAAAGAATGCAATCCGCATC	ju1696, ju1697
1024	bli-6 sgRNA1	GGTACGGTTGGAACGGATCG	ju1681
1025	bli-6 sgRNA4	TCACGAGATCCGGTACTGTA	ju1681
1026	bli-6 sgRNA6	attatcaacagtTTATCGTC	ju1670, ju1681, ju1914
1027	dpy-7 sgRNA1	GGTTATTCTGGTGGTGGTTA	ju1814
1030	bli-1-GFP SEC
1031	bli-2-GFP SEC		ju1678
1032	bli-6-GFP SEC		ju1670
1033	bli-1-GFP SEC v2		ju1676
1034	bli-1-GFP SEC v3
1035	bli-2-GFP SEC v2
1036	bli-1-GFP SEC12
1037	bli-1-GFP SEC13		ju1778
1038	bli-1-mNG SEC15		ju1789
1039	bli-1-mNG SEC17		ju1791
1040	bli-1-mKate2 SEC15
1041	bli-1-mKate2 SEC17
1042	bli-2-mNG SEC10
1044	dpy-7-mKate2 SEC		ju1814
1052	bli-6-mNG SEC		ju1914

## Sheet: S4. CRISPR allele sequences
CRISPR generated alleles
Gene	Allele	Fluorophore	5' Flanking Sequence (silent mutations in blue)	3' Flanking Sequence	Guide Sequences
bli-1	ju1676	GFP::3xFlag	ACTGATGCTCCATCAAGAAGTCGCCCGCTG	AAGAAGGTTGAGATCATCAGACACCCAGAA	TGATCTCAACCTTCTTCAGC
bli-1	ju1789	mNG::3xFlag	ACTTCAACTGCTGCCACAACTACaGAAGCT	GCAGAAGATGAATCTGGTTACGATTTTGTG	AGATTCATCTTCTGCAGCTT
bli-1	ju1791	mNG::3xFlag	GGCCTAGAGGAACATAGACCAcGcGGtTAt	GATTCAGAACGCGCCGAAGAGCCAAGACCA	CGTTCTGAATCGTATCCTCT
bli-1	syb4568	Deletion: GATGACAGGAAAGAGCAGCCAAAATATATGGAAAGTCGACCAGTTGATGAGCCAAGATACGAAACTGATGCTCCATCAAGAAGTCGCCCGCTGAAGAAGGTTGAGATCATCAGACACCCAGAAAGAGGATACGATCGTCGTCAGCCATCTTATGAGGATTCGAAGCCAAGACAAGAGGAGCCAAGACGATATGAAACGGAAGCTGAGCCACGCTATGAAGAAGTTCCACGGAAAGAGACA + Silent mutations of 5' flanking region GGATAT>GGTTAC	GGTTATGAACATTCATCTGGATATGGAGGT	CATCCTCCAGGATTTGGAAGACCAAAATCT
bli-1	ju1972	Arg75Cys cleavage site mutation			ATAAGGGCCTTCAGGCTCAT
bli-1	ju1980	139 aa inframe deletion at the 5' end following RXXR cleavage site	AACTACCGAAGCTGCAGAAGATGAATCTGGTTACGATTTTGTGAATGATAATGGA	GTCATCGCCTAGAATTTACAATACTCGTCGTCCGAACAATCATGGTCCAGGGTATCCAGA	TTTCTAGGTCTTGAAGATGG and CCTGGAACTGGTGGCGCTGT
bli-1	ju1395	Deletion: ACCAGAAGAGGATAAAGAAAGAGCAATGgtaagtgatattgtgatgattatttctataaaagaactataaattgcagGAAAAACACCACAAGAAGCCTAATAAGTTCCAAGAAAAACAATGGGAAGAGCATAGAAAGAGCCAGGAACTCAGGAATTCGAGAGAGCATGGAGGACAAGTTCCAGgtagaattgttatgcggaaattatcattaaattaaattcaattgcagTTGAAACTTCCGTACCAATGCAACAAGTAAAACCTGAATCCTCTGCAGAAGAAAAGCCAGTTCCACCTGTACATGACAACTTCCAGTCATCCGAGAAAAGAGCTTTTTCCAACGAAAACCCACTACCATCAGAACAAATTCCATACAGAAGGAGAAATC…	GAATCAGCCAGAGTATGAGGATATTTCAAA	AAGGTCGGTGGGCTGATTGTTGCGAAGACA	cacacaactctccgcagtct
					cccaatccggtcttgtaggt
					aaaaccgcagaagataaggt
					tttcccggccgaggtatatc
bli-2	ju1380	Deletion: AGGACTACCAGGTCAGCCAGGAGAACCAGGAGATGATGGAGAGCCTGGAGAGGATGGAGACCCAGGTCAGCCGGGAGATAACGGAGAGCCAGGAAAATGTGATGAAGTGAACGTTGCTCA Insertion: TGG	AAACGGGAAAGATGGTCTTCCAGGAGTTCC	AGGGCCTCCAGGAAGTCCGGGACCTCCAGG	aacaacagcagtggctatta
					tcagaaagtagaagacatct
					cttccgcgtactgttctatc
					atcttcacggcttggaggta
bli-2	ju1696	Insertion: TCGAGTAATG ACCAGAAGAGGATAAAGAAAGAGCAATGgtaagtgatattgtgatgattatttctataaaagaactataaattgcagGAAAAACACCACAAGAAGCCTAATAAGTTCCAAGAAAAACAATGGGAAGAGCATAGAAAGAGCCAGGAACTCAGGAATTCGAGAGAGCATGGAGGACAAGTTCCAGgtagaattgttatgcggaaattatcattaaattaaattcaattgcagTTGAAACTTCCGTACCAATGCAACAAGTAAAACCTGAATCCTCTGCAGAAGAAAAGCCAGTTCCACCTGTACATGACAACTTCCAGTCATCCGAGAAAAGAGCTTTTTCCAACGAAAACCCACTACCATCAGAACAAATTCCATACA…	ATTTCGCTGAATCGAATACAAATGCCGAGT	CCGGATTCAGTAGCAGCAAATCCTCTTTGG	aacaacagcagtggctatta
					tcagaaagtagaagacatct
					GCTGCTACTGAATCCGGACT
					GAAAGAATGCAATCCGCATC
bli-2	ju1697	Insertion: TCAAATGCCAAATGCCAAATG ACCAGAAGAGGATAAAGAAAGAGCAATGgtaagtgatattgtgatgattatttctataaaagaactataaattgcagGAAAAACACCACAAGAAGCCTAATAAGTTCCAAGAAAAACAATGGGAAGAGCATAGAAAGAGCCAGGAACTCAGGAATTCGAGAGAGCATGGAGGACAAGTTCCAGgtagaattgttatgcggaaattatcattaaattaaattcaattgcagTTGAAACTTCCGTACCAATGCAACAAGTAAAACCTGAATCCTCTGCAGAAGAAAAGCCAGTTCCACCTGTACATGACAACTTCCAGTCATCCGAGAAAAGAGCTTTTTCCAACGAAAACCCACTACCATCAGAACA…	ATTTCGCTGAATCGAATACAAATGCCGAGT	CCGGATTCAGTAGCAGCAAATCCTCTTTGG	aacaacagcagtggctatta
					tcagaaagtagaagacatct
					GCTGCTACTGAATCCGGACT
					GAAAGAATGCAATCCGCATC
bli-2	syb3293	mNG	TGTCCAACACCCAGAACCGCTCCAGGATAT	TAAattgttcattgttataattattggcgg
bli-2	syb4687	HaloTag	Same as syb3293
bli-2	ju1678	GFP::3xFlag	TTCGCTGAATCGAATACAAATGCCGAGTCC	GGATTCAGTAGCAGCAAATCCTCTTTGGCT	AGTCCGGATTCAGTAGCAGC
bli-6	ju1914	mNG::3xFlag	GGAATCTTCTTTGAGGACGGAACCCGACGA	TAAactgttgataattgcattattttatgt	TCACGAGATCCGGTACTGTA
bli-6	ju1681	Deletion: GTTCTGCTAAAGACATTCTCAACGAGGTCTCCTCGATCCGTTCCAACCGTACCGCCCGTCAAGCTTCTTACGGAGATTCTGGTGCCGCTGGATCTGCTGGGGCCGCTGGAGGATCCTGCTCTGGATGCTGTCTTCCAGGTCCAGCTGGACCCGTCGGTACCCCAGGAAAGCCAGGTCGTCCAGGAAAGCCTGGAGTAGCTGGACTTCCTGGAAATCCAGGACGTCCACCACAAGCTCCATGTGACCCAATTACCCCACCACCATGCAAACCGTGTCCACAAGGACCACCAGGAGTTCAAGGACCACCAGGACCAGCTGGAGATGCTGGACTTGATGGACAGCCAGGAGGTCCAGGACAAGATGGACAACCAGGTCAACCAGGACCAAAG…	CATCACGAGATCCGGTACTGTAAGG	tttgtttctaacttgaaaaagtaaa	GGTACGGTTGGAACGGATCG
					attatcaacagtTTATCGTC
					TCACGAGATCCGGTACTGTA
col-19	syb4625	mNG	GGCTACTGTCCATGTCCTTCTCGTGCAGCTTACAAGGCT	TAAttctgcctttctctgtcttttttataa
dpy-9	syb4549	mNG	AGAGAGTTATCCATCGGCTCCAAATGGGCAATATTTGTGGATCCAT	TAAatattttgcataatttttgactcattgt
dpy-13	syb3318	mNG	GGAATCTTCTTCGAGGACGGAACTCGCCGC	TAAgcggatcgcctttaatttattctttgc
dpy-3	syb4583	mNG	TCCACCTCCTAGAACTGGACCAGGTTATGCTAGACGT	TAAattgtcgatttttattttggttttaaata
