# Supplementary material for: Nanoscale patterning of collagens in C. elegans apical extracellular matrix
Source: Nat Commun. 2023 Nov 18;14:7506. doi: 10.1038/s41467-023-43058-9 (PMC10657453; doi:10.1038/s41467-023-43058-9)
Supplement: Supplementary file 8 — Source Data [file 41467_2023_43058_MOESM8_ESM.xlsx]

## Sheet: Summary
Summary of Source Data for Adams, Pooranachithra et al
Figure 1B. Quantitation of nlp-29-GFP fluorescence in wt and bli mutants
Figure 2E. Quantitation of BLI EM data. Strut width and layer thickness in nm.
	a. strut diameter in HPF datasets vs Cox TEM.
	b. medial layer thickness: wt vs mutants
	c. cortical layer thickness: wt vs mutants
Figure 3B. Quantitation of puncta area
Figure 4F. Timecourse of BLI-1 single puncta intensity in L4
Figure 5C. Quantitation of 3D SIM data.
	a. Peak to peak intensity measurements for BLI-1 and BLI-2 mNG cylinders (nm)
Figure 6H. Quantitation of BLI-1 puncta area in bli-2,6 mutants
Figure 7. Quantitation of BLI puncta in suppressed strains TBD
Figure 7D. Quantitation of BLI puncta area in dpy mutants.
Supplementary Figures
Supplementary Figure 2E. Quantitation of colocalization.
Supplementary Figure 3J. Quantitation of COL-19::mNG hole width
Supplementary Figure 4

## Sheet: Fig 1b
Control frIs7	bli-1	bli-2
1988	13630	7757
1640	13272	9812
1416	11519	11005
		13879
2417	9153
3205	10993	8247
1555	8776	9441
		7001
1409	12955	14248
1467	12158
2813	4635	12888
		10935
1635	12541	8105
747	9921	9067
1363	15328
	6779

## Sheet: Fig 2e
Strut width (Cox)	Strut width (HPF)		Medial/WT	Medial/bli-1	Medial/bli-2	Medial/bli-6		Cortical/WT	Cortical/bli-1	Corticla/bli-2	Corticla/bli-6 (Bli)	Cortical/bli-6 (non-Bli)
228.96	184		275	1400	4000	1800		364	91	224.022	139.608	422.071
181.26	144		364	2480	2000	2000		382	109	230.516	155.842	574.666
184.44	365		182	600	4500	3000		327	127	194.802	139.608	366.877
146.28	179		382	480	3000	1750		309	109	198.049	129.868	412.331
181.26	191		327	400	2800	3000		418	127	181.815	123.375	324.67
139.92	183		300	400	2300	3200		309	145	155.842	149.348	405.837
139.92	272		345	80	300	3500		309	164	191.555	168.828	532.459
178.08	226		164	120	1600	700		345	127	224.022	126.621	337.657
	124		218	1000	2200	4300		182	109	159.088	152.595	347.397
	240		91	1200	300	4500		200	182	191.555	146.101	409.084
	125		127	200	450	1600		218	200	198.049	162.335	564.926
	157		109	147.059	2700	1900		273	145	181.815	159.088	360.384
	153		200	88.2353	2500	3500		255	136	181.815	149.348	253.243
	246		91	117.647	1000	4000		309	150	188.309	168.828	324.67
	392		200	882.353	3000	3600		309	130	185.062	178.569	334.41
	370		273	147.059	3400	3400		273	125	162.335	172.075	279.216
	290		182	88.2353	50	3300		327	140	152.595	133.115	337.657
	284		236	117.647	80	4000		291	182	172.075	194.802	477.265
	192		218	340	100	4200		218	182	165.582	181.815	288.956
	290		273	350	75	4300		327	182	149.348	113.635	694.794
	163		273	200	125	1000		273	200	214.282	116.881	314.93
	160		182	100	240	800		455		211.036	123.375	581.159
	127		127	80	225	1900		400	136.361	198.049	120.128	311.683
	156		91	700	250	400		382	155.842	211.036	113.635	249.996
	204		182	300	30	450		455	168.828	214.282	116.881
	187		127	320	50	100		382	123.375	211.036	152.595
	116		0	640	750	200		345	142.855	240.256	191.555
	115		91	800	500	2400		400	146.101	246.749	181.815
	117		109	1000	40	2450		364	126.621	259.736	172.075
	191		545	2500	75	2700		455	146.101	220.776	178.569
	172		455	2300	50	2500
	175		327	3000	65	2600		182
	109		400	4000	45	3000		273
	218		382	3550	30	3100		364
	234		36	2400	50	3300		364
	184		345	800	1172.06			327
	218		273	1200	2779.18			364
	151		236	1000	3931.75			309
	171		364	1230	4743.43			327
	140		309	1500	6529.11			327
	175		236	3000	3357.09			364
	147		200	2300	720.767			327
	194		273	1200	347.397			345
	175		182	2400	5159.01			364
	234		218	3200	6116.78			309
	164		255	1800				382
	189		218	1550				236
	178		273	1750				255
	162		273	1400				236
	179		236	2200				218
	209		182	100				236
	229		164	2100				236
	179		218	2700				255
	183		109	400				273
	170		127					327
	177		164					345
	188		164					318
	138		164					364
	212		182					345
	201		145					364
	217		164					327
			109
			200
			200
			273
			273
			236
			127
			236
			255

## Sheet: Fig 4f
min	ROI-1.1	ROI-2.1	ROI-4.1	ROI5.-1
0	37.388	9.13	13.188	15.025
2	52.612	27	11.412	17.25
5	50.4	28.8	11.325	13.113
7	45.625	33.1	15.725	22.087
10	52.175	44.64	18.988	23.887
12	58.938	54.9	18.762	23.525
15	64.537	53.3	21.05	28.775
17	66.8	48.3	18.812	28.125
22	55.938	51.01	22.46	25.488
25	67.025	59.8	25.8	27.97
27	87.425	52.6	34.48	24.275
30	67.082	57.12	42.85	22.788
32	79.35	63.35	43.462	31.688
35	85.85	81.5	46.538	33.337
37	93.85	74.77	43.475	43.78
40	87.65	81.65	48.388	46.175
42	98.05	86.25	52.5	46.237
45	97	93.3	48.35	49.763
47	96.388	95.07	63.538	46.45
50	85.979	98.625	61.125	48.775
52	96.162	95.85	59.525	58.9
55	89.325	86.925	60.725	66.5
57	94.375	102.025	57.163	67.875
60	101.667	93.3	57.35	71.537
62	88.375	87.05	63.075	64.83
65	88.138	94.775	57.1	63.73
67	86.787	100.362	59.4	62.775
70	82.763	95.025	64.6	65

## Sheet: Fig 5c
Peak to peak	BLI-1::mNG		BLI-2::mNG
	182		174
	195		139
	125		154
	118		122
	203		176
	150		145
	206		197
	159		197
	162		128
	222		146
	153		148
	180		194
	217		148
	252		169
	217		134
	144		128
	153		128
	174		138
	181		185
	153		168
	162		153
	162		128
	179		212
	155		160
	162		156
	205		120
	158		143
	152		133
	178		156
	180		115
	156		131
	225		138
	141		170
	145		194
	172		156
	221		169
	164		146
	213		143
	159		151
	123		176
	172		175
	134		130
	134		182
	111		162
	112		139
	163		143
	160		153
	160		174
	175		119
	99		148
	162		158
	145		178
	146		153
	158		148
	178		158
	143		149
	154		130
	100		156
	149		122
	170		146
	168		122
	150		172
	194		123
	156		148
	119		146
	154		143
	150		125
	146		156
	169		146
	141		108
	162		120
	142		119
	109		168
	207		110
	169		148
	159		142
	175		149
	164		115
	160		142
	119		128
	181		159
	134		141
	169		203
	130		158
	133		169
	168		162
	151
	146
	188
	158
	168
	203
	143
	125
	205
	125
	158
	183
	159
	169
	119
	199
	137
	159
	235
	131
	176
	107
	128
	151

## Sheet: Fig 6h
control	bli-2(0)	bli-6(0)	bli-6(gf)		BLI-1::mNG puncta areas in mutants
0.024	0.115	0.019	0.078
0.018	0.115	0.077	0.016
0.067	0.198	0.166	0.109
0.03	0.177	0.023	0.093
0.012	0.104	0.066	0.016
0.043	0.104	0.031	0.047
0.043	0.125	0.12	0.016
0.03	0.125	0.027	0.218
0.055	0.104	0.012	0.343
0.018	0.115	0.116	0.265
0.073	0.187	0.015	0.031
0.018	0.115	0.05	0.016
0.03	0.104	0.05	0.249
0.024	0.187	0.027	0.016
0.024	0.115	0.081	0.156
0.036	0.125	0.027	0.093
0.073	0.104	0.05	0.093
0.043	0.135	0.05	0.016
0.091	0.104	0.035	0.062
0.043	0.281	0.023	0.171
0.067	0.187	0.039	0.016
0.085	0.115	0.012	0.016
0.036	0.281	0.046	0.031
0.055	0.125	0.05	0.078
0.067	0.187	0.116	0.125
0.097	0.115	0.012	0.016
0.043	0.187	0.042	0.016
0.061	0.104	0.108	0.607
0.097		0.077	0.171
0.061	0.187	0.015	0.171
0.061	0.125	0.081	0.14
0.036	0.104	0.301	0.156
0.067	0.104	0.039	0.062
0.024	0.135	0.039	0.078
0.067	0.239	0.069	0.093
0.085	0.125	0.139	0.156
0.036	0.115	0.112	0.062
0.055	0.115	0.054	0.405
0.03	0.208	0.108	0.016
0.012		0.031	0.109
0.043		0.085	0.062
0.03		0.054	0.156
0.091		0.066	0.031
0.085		0.058	0.218
0.091		0.058	0.156
0.043		0.058	0.078
0.055		0.031	0.296
0.049		0.073	0.125
0.012		0.042	0.016
0.073		0.123	0.67
0.061		0.073	0.296
0.043		0.089	0.125
0.085		0.116	0.016
0.043		0.069	0.016
0.073		0.077	0.125
0.103		0.012	0.062
0.018		0.062	0.078
0.116		0.147	0.016
0.079		0.077	0.016
0.03		0.096	0.031
0.043		0.042	0.14
0.061		0.154	0.078
0.012		0.062	0.093
0.116		0.139	0.047
0.036		0.027	0.078
0.103		0.019	0.031
0.073		0.046	0.031
0.109		0.05	0.405
0.067		0.081	0.202
0.055		0.012	0.047
0.079		0.015	0.452
0.018		0.081	0.093
0.043		0.127	0.047
0.109		0.042	0.016
0.073		0.054	0.125
0.061		0.023	0.047
0.043		0.054	0.078
0.012		0.069	0.187
0.024		0.123	0.062
0.079		0.305	0.047
0.049		0.05	0.093
0.03		0.066	0.545
0.012		0.073	0.109
0.036		0.108	0.047
0.091		0.046	0.109
0.043		0.054	0.156
0.049		0.019	0.109
0.079		0.116	0.031
0.085		0.054	0.156
0.024		0.035	0.031
0.012		0.062	0.031
0.122		0.262	0.031
0.109		0.077	0.109
0.049		0.058	0.109
0.036		0.019	0.016
0.043		0.127	0.093
0.03		0.019	0.062
0.018		0.166	0.016
0.024		0.147	0.031
0.049		0.069	0.062
0.043		0.027	0.016
0.03		0.046	0.062
0.134		0.027	0.125
0.079		0.181	0.156
0.024		0.05	0.031
0.043		0.096	0.062
0.061		0.066	0.109
0.091		0.035	0.062
0.024		0.081	0.047
0.085		0.062	0.062
0.036		0.066	0.093
0.055		0.019	0.047
0.085		0.077	0.358
0.061		0.027	0.062
0.067		0.104	0.062
0.012		0.042	0.093
0.055		0.158	0.109
0.055		0.054	0.047
0.067		0.027	0.016
0.067		0.046	0.016
0.024		0.062	0.093
0.018		0.05	0.047
0.085		0.058	0.031
0.043		0.077	0.078
0.043		0.066	0.156
0.018		0.05	0.125
0.079		0.085	0.047
0.055		0.077	0.016
0.018		0.05	0.093
0.049		0.089	0.28
0.043		0.015	0.14
0.036		0.058	0.016
0.073		0.035	0.047
0.03		0.058	0.343
0.085		0.104	0.187
0.079		0.046	0.016
0.067		0.069	0.794
0.036		0.05	0.047
0.067		0.046	0.109
0.049		0.062	0.047
0.043		0.015	0.016
0.073		0.015	0.093
0.085		0.131	0.016
0.012		0.104	0.623
0.043		0.073	0.016
0.055		0.073	0.28
0.073		0.208	0.109
0.024		0.012	0.965
0.012		0.081	0.218
0.109		0.054	0.031
0.03		0.042	0.031
0.036		0.035	0.062
0.03		0.012	0.062
0.091		0.035	0.109
0.049		0.012	0.405
0.073		0.108	0.016
0.036		0.123	0.031
0.036		0.05	0.093
0.036		0.085	0.14
0.03		0.089	0.374
0.103		0.062	0.031
0.049		0.131	0.171
0.079		0.046	0.327
0.085		0.058	0.28
0.012		0.015	0.062
0.079		0.027	0.062
0.03		0.123	0.078
0.043		0.1	0.031
0.085		0.015	0.296
0.024		0.054	0.031
0.012		0.042	0.016
0.043		0.239	0.047
0.055		0.054	0.483
0.043		0.143	0.031
0.091		0.035	0.031
0.024		0.089	0.016
0.03		0.019	0.047
0.085		0.039	0.078
0.146		0.081	0.125
0.055		0.046	0.358
0.061		0.131	0.062
0.109		0.062	0.062
0.049		0.046	0.062
0.024		0.062	0.078
0.055		0.081	0.016
0.079		0.243	0.156
0.079		0.023	0.016
0.073		0.143	0.016
0.043		0.096	0.047
0.061		0.062	0.156
0.049		0.019	0.016
0.049		0.069	0.156
0.055		0.046	0.047
0.079		0.066	0.109
0.085		0.208	0.125
0.055		0.073	0.42
0.067		0.023	0.825
0.055		0.058	0.343
0.061		0.096	0.109
0.061		0.093	0.093
0.03		0.023	0.047
0.067		0.027	0.047
0.024		0.135	0.109
0.043		0.058	0.171
0.012		0.147	0.078
0.073		0.1	0.623
0.116		0.17	0.047
0.061		0.073	0.016
0.055		0.112	0.047
0.036		0.058	0.265
0.067		0.039	0.093
0.024		0.077	0.047
0.03		0.177	0.125
0.043		0.039	1.23
0.122		0.066	0.031
0.085		0.069	0.093
0.073		0.035	0.016
0.03		0.12	0.062
0.122		0.054	0.047
0.012		0.197	0.078
0.024		0.17	0.171
0.024		0.015	0.311
0.061		0.042	0.078
0.116		0.062	0.125
0.043		0.116	0.327
0.03		0.012	0.078
0.036		0.046	0.078
0.024		0.112	0.047
0.103		0.208	0.156
0.043		0.204	0.047
0.043		0.039	0.031
0.067		0.116	0.171
0.073		0.17	0.14
0.067		0.019	0.078
0.073		0.046	0.078
0.103		0.054	0.062
0.055		0.058	0.078
0.073		0.054	1.604
0.036		0.019	0.218
0.061		0.193	0.109
0.055		0.096	0.125
0.073		0.104	0.031
0.012		0.023	0.265
0.036		0.131	0.016
0.043		0.035	0.109
0.018		0.015	0.047
0.109		0.027	0.047
0.036		0.096	0.062
0.055		0.015	0.031
0.036		0.039	0.156
0.043		0.058	0.031
0.079		0.17	0.016
0.067		0.158	0.078
0.085		0.027	0.311
0.049		0.015	0.187
0.055		0.046	0.016
0.024		0.316	0.093
0.018		0.093	0.234
0.03		0.039	0.031
0.079		0.139	0.016
0.061		0.166	0.093
0.091		0.058	0.093
0.085		0.089	0.093
0.012		0.201	0.062
0.073		0.031	0.031
0.036		0.05	0.031
0.018		0.12	0.016
0.049		0.131	0.093
0.043		0.027	0.156
0.036		0.397	0.031
0.079		0.185	0.031
0.055		0.062	0.016
0.036		0.039	0.031
0.036		0.077	0.016
0.079		0.204	0.016
0.036		0.027	0.031
0.03		0.027	0.016
0.043		0.015	0.016
0.036		0.046	0.016
0.055		0.046	0.078
0.03		0.174	0.016
0.043		0.089	0.016
0.03		0.135	0.016
0.049		0.266	0.016
0.055		0.05	0.016
0.055		0.297	0.016
0.061		0.089	0.031
0.043		0.012	0.016
0.116		0.012	0.078
0.085		0.212	0.016
0.091		0.066	0.016
0.018		0.212	0.031
0.049		0.042	0.016
0.024		0.031	0.016
0.049		0.189	0.062
0.073		0.023	0.016
0.061		0.027	0.062
0.043		0.058	0.062
0.079		0.077	0.016
0.073		0.031	0.047
0.012		0.112	0.062
0.043		0.081	0.016
0.079		0.012	0.016
0.055		0.062	0.016
0.03		0.046	0.031
0.067		0.031	0.016
0.079		0.046	0.062
0.067		0.1	0.031
0.043		0.042	0.016
0.043		0.05	0.031
0.073		0.216	0.062
0.024		0.015	0.078
0.067		0.058	0.016
0.03		0.054	0.062
0.061		0.189	0.016
0.036		0.069	0.093
0.043		0.197	0.062
0.067		0.162	0.016
0.055		0.258	0.031
0.043		0.15	0.047
0.073		0.135
0.055		0.15
0.067		0.069
0.043		0.066
0.073		0.181
0.036		0.012
0.055		0.181
0.091		0.054
0.043		0.035
0.036		0.077
0.012		0.035
0.061		0.123
0.036		0.177
0.036		0.093
0.018		0.019
0.061		0.035
0.043		0.042
0.024		0.17
0.079		0.031
0.012		0.066
0.024		0.054
0.061		0.081
0.036		0.015
0.03		0.031
0.036		0.312
0.043		0.054
0.049		0.023
0.049		0.112
0.067		0.085
0.036		0.058
0.024		0.039
0.085		0.023
0.043		0.174
0.067		0.035
0.061		0.104
0.085		0.027
0.073		0.127
0.03		0.054
0.079		0.023
0.018		0.062
0.018		0.166
0.043		0.062
0.049		0.204
0.049		0.015
0.067		0.042
0.043		0.054
0.061		0.019
0.061		0.046
0.061		0.015
0.018		0.127
0.103		0.05
0.091		0.096
0.043		0.212
0.036		0.127
0.097		0.201
0.128		0.069
0.043		0.012
0.03		0.158
0.03		0.023
0.055		0.069
0.085		0.019
0.018		0.012
0.158		0.015
0.043		0.039
0.079		0.069
0.097		0.015
0.036		0.035
0.067		0.189
0.018		0.019
0.036		0.042
0.079		0.058
0.049		0.197
0.036		0.116
0.097		0.058
0.079		0.251
0.055		0.05
0.024		0.023
0.012		0.135
0.024		0.015
0.012		0.089
0.091		0.093
0.055		0.066
0.067		0.054
0.067		0.046
0.012		0.05
0.073		0.015
0.043		0.15
0.024		0.05
0.085		0.046
0.012		0.162
0.079		0.039
0.085		0.166
0.043		0.023
0.043		0.147
0.055		0.085
0.055		0.093
0.018		0.069
0.024		0.069
0.036		0.031
0.049		0.035
0.061		0.066
0.024		0.012
0.049		0.193
0.116		0.031
0.055		0.131
0.055		0.054
0.073		0.042
0.097		0.139
0.049		0.1
0.043		0.193
0.018		0.081
0.024		0.131
0.067		0.069
0.043		0.027
0.061		0.085
0.079		0.054
0.061		0.042
0.049		0.162
0.061		0.073
0.073		0.019
0.122		0.158
0.018		0.023
0.03		0.077
0.055		0.069
0.061		0.015
0.097		0.069
0.085		0.054
0.061		0.073
0.043		0.019
0.049		0.123
0.036		0.1
0.067		0.073
0.018		0.042
0.073		0.096
0.073		0.039
0.073		0.027
0.061		0.201
0.061		0.062
0.097		0.054
0.061		0.019
0.036		0.031
0.024		0.019
0.067		0.066
0.043		0.104
0.043		0.17
0.103		0.069
0.061		0.278
0.03		0.069
0.043		0.031
0.018		0.066
0.067		0.042
0.109		0.112
0.049		0.077
0.018		0.127
0.049		0.046
0.043		0.089
0.067		0.158
0.036		0.062
0.061		0.069
0.024		0.066
0.018		0.042
0.061		0.019
0.091		0.1
0.024		0.062
0.018		0.042
0.073		0.023
0.049		0.073
0.067		0.042
0.122		0.023
0.055		0.031
0.036		0.147
0.036		0.077
0.012		0.158
0.085		0.085
0.049		0.027
0.018		0.012
0.049		0.031
0.055		0.1
0.055		0.046
0.116		0.166
0.024		0.066
0.061		0.085
0.067		0.093
0.055		0.012
0.067		0.12
0.061		0.042
0.036		0.023
0.018		0.093
0.079		0.042
0.061		0.012
0.043		0.015
0.036		0.035
0.079		0.073
0.03		0.027
0.012		0.085
0.049		0.066
0.049		0.05
0.061		0.104
0.067		0.058
0.122		0.046
0.03		0.058
0.079		0.066
0.036		0.073
0.079		0.039
0.061		0.089
0.024		0.062
0.049		0.046
0.085		0.015
0.024		0.058
0.055		0.019
0.055		0.015
0.018		0.012
0.073		0.066
0.036		0.023
0.012		0.046
0.079		0.081
0.018		0.077
0.055		0.042
0.049		0.143
0.036		0.181
0.061		0.104
0.036		0.085
0.024		0.039
0.067		0.05
0.085		0.081
0.079		0.093
0.036		0.058
0.067		0.012
0.122		0.05
0.067		0.039
0.091		0.073
0.043		0.027
0.03		0.05
0.018		0.069
0.036		0.05
0.03		0.147
0.036		0.05
0.055		0.181
0.079		0.027
0.067		0.123
0.024		0.054
0.036		0.031
0.061		0.127
0.091		0.062
0.061		0.046
0.073		0.062
0.061		0.108
0.055		0.046
0.024		0.058
0.012		0.089
0.036		0.15
0.024		0.112
0.024		0.181
0.103		0.015
0.012		0.12
0.043		0.012
0.043		0.089
0.061		0.031
0.043		0.019
0.049		0.1
0.061		0.035
0.03		0.131
0.067		0.085
0.055		0.023
0.073		0.077
0.049		0.174
0.049		0.089
0.073		0.139
0.097		0.035
0.043		0.104
0.024		0.035
0.055		0.066
0.049		0.093
0.091		0.035
0.043		0.127
0.049		0.143
0.067		0.077
0.067		0.039
0.128		0.015
0.03		0.077
0.073		0.069
0.018		0.039
0.036
0.152
0.079
0.012
0.036
0.055
0.024
0.043
0.049
0.043
0.067
0.061
0.043
0.073
0.103
0.012
0.03
0.103
0.024
0.073
0.03
0.055
0.055
0.018
0.073
0.049
0.055
0.061
0.085
0.049
0.067
0.073
0.055
0.049
0.012
0.024
0.03
0.079
0.061
0.036
0.061
0.036
0.012
0.061
0.085
0.043
0.067
0.018
0.073
0.043
0.012
0.043
0.043
0.097
0.043
0.018
0.024
0.055
0.043
0.073
0.036
0.073
0.073
0.061
0.097
0.043
0.055
0.012
0.03
0.085
0.018
0.055
0.036
0.079
0.036
0.055
0.024
0.085
0.049
0.049
0.043
0.043
0.024
0.043
0.018
0.036
0.061
0.043
0.055
0.067
0.061
0.049
0.085
0.055
0.036
0.043
0.03
0.043
0.067
0.049
0.067
0.03
0.067
0.03
0.043
0.024
0.067
0.036
0.067
0.018
0.079
0.024
0.14
0.012
0.049
0.03
0.061
0.055
0.073
0.067
0.036
0.055
0.097
0.03
0.024
0.043
0.073
0.018
0.049
0.043
0.03
0.036
0.061
0.012
0.043
0.043
0.03
0.03
0.012
0.018
0.024

## Sheet: Fig S2e
Pearson Correlation Coefficients
BLI-1::mNG / BLI-1::Sc	BLI-1::Sc BLI-2::mNG	BLI-1::mNG BLI-2::HT	BLI-1::Sc BLI-6::mNG	BLI-2::HT DPY-9::mNG;	BLI-2::HT DPY-13::mNG
0.91518	0.37532	0.48869	-0.11151	-0.06891	-0.00519
0.89109	-0.05136	0.2333	-0.21948	0.03928	0.00134
0.90825	0.24208	0.56232	0.05128	0.05587	-0.06729
0.88346	0.31398	0.18321	0.18507	0.02394	-0.09814
0.90955	0.52338	0.01154	-0.07001	-0.03918	-0.00955
0.92529	0.35648	0.4665	0.05254	-0.04408	-0.06421
0.89366	0.49707	0.49203	-0.68391	-0.13077	0.13991
0.8962	0.4659	0.71677	-0.97481	0	0.02881
0.89168	0.13273	0.76132	1	0	0.04736
0.90968	-0.02729	0.22996	0.12992	0	-0.34228
0.76991	0.10127	0.14484	0	0
0.87985	0.10117	0.3475	0	-0.02213
0.88749	0.09742	0.28674	0.05974	-0.0567
0.89831	0.14824	0.74168	-0.10938	-0.23102
0.87948	0.19961		0.17311	-0.11105
0.8808	0.36805		0.13185	0
	0.2826		0.14947	-0.01149
	0.2187		0.2173
	0.12781		0
	0.06688		0.01605
			0.34687
			0.18049
			0.18289
			0.26731
Red-green colocalization Coefficients
bli-1::mNG; bli-2HT	bli-2::mNG; bli-1::wsc	bli-6::GFP; bli-1::wsc	dpy-9::mNG; bli-2::HT	dpy-13::mNG; bli-2::HT
0.60456	0.76942	0.00761	0.12557	0.1571
0.30813	0.53892	0.00817	0.17141	0.70823
0.68689	0.77884	0.09397	0.44071	0.35828
0.24494	0.66586	0.39107	0.38287	0.16277
0.48664	0.70479	0.06698	0.31297	0.06302
0.89283	0.85333	0.21271	0.24157	0.16194
0.57073	0.9013	0.01302	0.00529	0.96045
0.96802	0.90116	0.00525	0	0.34434
0.9866	0.37082	0.00107	0	0.05203
0.59329	0.56671	0.01583	0	0.00062
0.35648	0.47046	0.00027	0
0.81631	0.86953	0.00045	0.40023
0.57464	0.82358	0.10104	0.38208
0.97129	0.93092	0.02686	0.25643
	0.61115	0.01142	0.13755
	0.77675	0.68355	0
	0.7706	0.67362	0.37157
	0.84001	0.68483
	0.73211	0.00082
	0.8672	0.04634
		0.15529
		0.22286
		0.25897
		0.32154
Green-red colocalization coefficients
bli-1::mNG; bli-2HT	bli-2::mNG; bli-1::wsc	bli-6::GFP; bli-1::wsc	dpy-9::mNG; bli-2::HT	dpy-13::mNG; bli-2::HT
0.75345	0.15916	0.01477	0.00051	0.33008
0.64378	0.102	0.02251	0.00286	0.41102
0.76596	0.12081	0.0476	0.14848	0.31647
0.53124	0.20624	0.19422	0.10539	0.37993
0.32003	0.09459	0.1397	0.00708	0.37168
0.89358	0.40558	0.20349	0.02323	0.38539
0.45795	0.47667	0.2338	0.00392	0.42498
0.71091	0.40572	0.49958	0	0.58956
0.94657	0.04565	0.6779	0	0.48534
0.67233	0.06604	0.94661	0	0.24046
0.43963	0.04815	0.26365	0
0.47763	0.04595	1	0.20703
0.66154	0.05974	0.35495	0.13139
0.70254	0.07817	0.55453	0.00414
	0.26035	0.41067	0.00057
	0.20025	0.33634	0
	0.26493	0.28078	0.03624
	0.06097	0.19631
	0.10683	0.50317
	0.10057	0.88307
		0.80022
		0.73267
		0.7204
		0.68043

## Sheet: Fig S3j
COL-19 hole width WT (confocal)	WT (SIM)	bli-6(0)
450	320	600
370	390	620
370	400	780
470	330	490
430	400	710
390	470	780
420	340	640
300	370	760
460	380	520
490	410	630
520	480	660
320	420	620
390	490	550
360	340	470
450	550	680
430	380	580
430	350	560
420	390	460
370	450	650
380	360	520
520	410	680
400	430	740
430	330	600
410	400	570
600	430	550
550	370	700
390	340	330
